# Supplementary material for: Ovarian Stimulation in Mice Resulted in Abnormal Placentation through Its Effects on Proliferation and Cytokine Production of Uterine NK Cells
Source: Int J Mol Sci. 2023 Mar 21;24(6):5907. doi: 10.3390/ijms24065907 (PMC10054838; doi:10.3390/ijms24065907)
Supplement: Supplementary file 1 [file ijms-24-05907-s001.zip]

Archive with 1 entries (1 files):
- ijms-2247003-supplementary.pdf
